# Supplementary material for: Integration of Signals along Orthogonal Axes of the Vertebrate Neural Tube Controls Progenitor Competence and Increases Cell Diversity
Source: PLoS Biol. 2014 Jul 15;12(7):e1001907. doi: 10.1371/journal.pbio.1001907 (PMC4098999; doi:10.1371/journal.pbio.1001907)
Supplement: Table S2 — Expression values of Group A and Group B genes obtained from high-throughput RNA sequencing. (XLS) [file pbio.1001907.s010.xls]

## Sheet: Sheet1
Cluster	ENSEMBL Gene number	Gene Name	Normalized Counts in Sample	Normalized Counts in Sample	Normalized Counts in Sample
			0nM_0h	0nM_12h	FGF_12h
Group A	ENSGALG00000006995	APOD	5.70589	0.105249	11.0087
Group A	ENSGALG00000023406	NKX1-2	44.9775	1.20062	74.0104
Group A	ENSGALG00000016906	SPRY2	49.2494	2.15311	112.196
Group A	ENSGALG00000007656	CDX4	141.558	6.68541	271.351
Group A	ENSGALG00000015270	RGS20	1.8087	0.390998	15.2019
Group A	ENSGALG00000001560	LOC100857499	1.95859	0.581496	18.1234
Group A	ENSGALG00000011581	KIF26A	374.739	28.2991	845.704
Group A	ENSGALG00000006084	WNT8A	87.6967	3.4866	95.3547
Group A	ENSGALG00000007646	LOC422316	1.88365	0.438622	11.2149
Group A	ENSGALG00000007963	NFATC2	4.35686	0.81962	18.5703
Group A	ENSGALG00000017094	CDX2	326.399	4.2486	86.7276
Group A	ENSGALG00000007657	CDX4	248.78	13.8608	265.267
Group A	ENSGALG00000011207	---	43.9283	3.6771	64.8334
Group A	ENSGALG00000005498	---	39.9562	2.81986	49.229
Group A	ENSGALG00000007280	CLDN1	3133.8	32.49	517.738
Group A	ENSGALG00000009704	CHST15	217.203	35.157	551.937
Group A	ENSGALG00000021459	LOC416212	16.4981	5.48684	86.0402
Group A	ENSGALG00000005499	IL17RD	157.996	41.3959	607.789
Group A	ENSGALG00000002203	FGF18	10.0527	0.343373	4.82192
Group A	ENSGALG00000006112	SCN5A	3.08278	1.81974	21.1412
Group A	ENSGALG00000015952	B3GAT2	10.0527	2.43886	27.1973
Group A	ENSGALG00000001188	ETV4	88.7459	10.2493	113.434
Group A	ENSGALG00000012998	WNT5B	99.5381	8.01095	87.0026
Group A	ENSGALG00000014994	CRHBP	15.0741	1.53399	16.508
Group A	ENSGALG00000007771	C20H20orf108	52.2473	44.3962	464.841
Group A	ENSGALG00000009556	PRICKLE1	358.476	12.2495	118.486
Group A	ENSGALG00000022887	KBTBD11	7.05491	1.86736	16.3705
Group A	ENSGALG00000015358	MYH15	22.6437	9.20157	75.8321
Group A	ENSGALG00000016837	MYO16	62.5898	13.0592	103.123
Group A	ENSGALG00000010049	PTPRB	8.62878	4.6296	36.1337
Group A	ENSGALG00000010926	---	10.2776	0.72437	5.64682
Group A	ENSGALG00000013102	COBL	10.8772	4.48672	34.7589
Group A	ENSGALG00000009172	OSBPL6	39.6564	9.29681	68.4767
Group A	ENSGALG00000006472	KCNQ1	9.1534	2.24836	16.1987
Group A	ENSGALG00000011489	T	362.148	7.62995	54.1097
Group A	ENSGALG00000003353	RAI14	178.006	98.8312	666.048
Group A	ENSGALG00000004306	SYT12	12.8257	4.34385	28.4003
Group A	ENSGALG00000007706	FGF8	16.7229	0.295748	1.9004
Group A	ENSGALG00000013237	---	9.90286	2.05786	13.2084
Group A	ENSGALG00000014984	F2RL1	300.468	28.9182	184.41
Group A	ENSGALG00000011680	EPHA5	103.885	10.0588	62.5649
Group A	ENSGALG00000000639	LRRN2	28.5644	14.1545	87.3807
Group A	ENSGALG00000011609	ABTB2	12.0763	6.67746	40.8769
Group A	ENSGALG00000011451	PPP1R3B	6.97997	3.77235	22.4885
Group A	ENSGALG00000000141	BLB1 /// BLB2	1.95859	1.7483	10.37
Group A	ENSGALG00000008581	DUSP5	15.0741	5.77259	34.1746
Group A	ENSGALG00000015624	---	333.594	87.5918	504.436
Group A	ENSGALG00000010664	---	6.60524	3.91522	22.351
Group A	ENSGALG00000011468	IGFBP5	1.95859	1.77211	10.115
Group A	ENSGALG00000006252	LMO4	148.927	50.7303	286.319
Group A	ENSGALG00000009129	DLX5	5.48105	4.29622	24.2071
Group A	ENSGALG00000005855	CA5B	12.1512	8.63007	47.9573
Group A	ENSGALG00000020629	LHPP	36.8834	8.05857	43.9359
Group A	ENSGALG00000015208	ROR2	59.3671	21.2506	113.228
Group A	ENSGALG00000015862	CA2	250.329	20.7744	110.375
Group A	ENSGALG00000000389	---	23.9552	7.08227	36.7352
Group A	ENSGALG00000013747	TAGAP	2.85794	2.39123	12.3148
Group A	ENSGALG00000007660	CHIC1	46.9261	14.6308	75.179
Group A	ENSGALG00000011419	DUSP4	15.5987	4.4391	22.5229
Group A	ENSGALG00000016554	ACE2	8.77867	2.39123	11.9711
Group A	ENSGALG00000015469	IGSF3	67.2739	17.2978	85.1809
Group A	ENSGALG00000016856	EFNB2	77.6539	17.7264	87.2776
Group A	ENSGALG00000016112	NOV	23.8428	2.34361	11.3867
Group A	ENSGALG00000004594	CD74	11.4767	6.01071	29.019
Group A	ENSGALG00000005768	ETV5	90.2448	14.5832	70.4015
Group A	ENSGALG00000017242	FZD4	10.6523	3.72473	17.9516
Group A	ENSGALG00000006258	SPOCK1	15.7486	10.7256	50.2258
Group A	ENSGALG00000004569	UNC5B	30.2881	7.20133	32.1811
Group A	ENSGALG00000001688	---	56.0695	51.7304	228.851
Group A	ENSGALG00000010268	---	11.027	2.34361	10.2525
Group A	ENSGALG00000004438	ARSB	4.80654	3.6771	16.0268
Group A	ENSGALG00000016998	LPAR6	3.38256	2.67698	11.6617
Group A	ENSGALG00000013768	LOC421667	16.3482	8.15382	35.2745
Group A	ENSGALG00000016377	PXDN	155.598	139.979	599.953
Group A	ENSGALG00000004286	COL13A1	16.4231	1.43874	6.16238
Group A	ENSGALG00000008469	SPINT1	142.032	24.3938	104.188
Group A	ENSGALG00000000936	LMX1B	14.0249	12.1067	51.2225
Group A	ENSGALG00000000054	OAT	289.938	97.9978	409.728
Group A	ENSGALG00000000284	---	112.504	38.7765	161.965
Group A	ENSGALG00000016927	KLF5	18.5966	8.67769	36.0994
Group A	ENSGALG00000006871	SLCO3A1	12.526	8.86819	36.065
Group A	ENSGALG00000011055	HOXA4	61.5406	47.3013	191.112
Group A	ENSGALG00000015388	PRDM1	41.3801	2.67698	10.8024
Group A	ENSGALG00000013215	---	45.5021	21.3459	85.9371
Group A	ENSGALG00000022909	PTPN3	7.05491	3.1056	12.4866
Group A	ENSGALG00000004437	LHFPL2	12.9756	8.01095	32.0436
Group A	ENSGALG00000007703	LOC422320	74.8809	23.3461	93.3268
Group A	ENSGALG00000007669	EGR1	14.4746	5.24872	20.9075
Group A	ENSGALG00000004481	EDA	24.7421	18.7265	74.4229
Group A	ENSGALG00000009589	GAD1	156.947	6.39171	25.3413
Group A	ENSGALG00000001926	HSPB1	10.3525	3.43898	13.5865
Group A	ENSGALG00000008061	ASTL	18.8214	6.67746	26.3724
Group A	ENSGALG00000007303	LEPREL1	7.27975	6.01071	23.4509
Group A	ENSGALG00000001413	---	86.5725	34.2998	133.334
Group A	ENSGALG00000015915	TMEM64	48.6499	11.5828	44.7952
Group A	ENSGALG00000015250	PCMTD1	45.652	29.0134	111.612
Group A	ENSGALG00000002294	SEMA6A	80.7267	18.3931	70.7108
Group A	ENSGALG00000007218	MB21D2	29.089	8.67769	33.1779
Group A	ENSGALG00000010331	MME	27.8149	13.1068	49.2978
Group A	ENSGALG00000006314	DPP6	18.7465	4.58197	16.4736
Group A	ENSGALG00000021201	---	35.9091	18.8218	66.9988
Group A	ENSGALG00000011550	SH3BP5	22.9434	21.7269	76.7601
Group A	ENSGALG00000014923	---	13.2754	2.91511	10.1494
Group A	ENSGALG00000011770	UMPS	169.013	52.8734	182.072
Group A	ENSGALG00000009594	RARRES1	20.1704	3.2961	11.318
Group A	ENSGALG00000011963	PRDM5	6.90502	5.72496	19.6357
Group A	ENSGALG00000022805	---	49.2494	23.2032	77.3788
Group A	ENSGALG00000011608	INF2	12.7508	7.24895	23.8977
Group A	ENSGALG00000011054	HOXA3	87.4718	23.2508	75.2821
Group A	ENSGALG00000009740	RASGRP1	4.73159	3.43898	10.8712
Group A	ENSGALG00000014907	DCBLD1	20.9948	14.5355	45.6888
Group A	ENSGALG00000008918	---	6.75513	5.53446	17.2642
Group A	ENSGALG00000002108	---	13.1255	2.24836	6.95291
Group A	ENSGALG00000011539	---	12.0013	11.1542	34.4839
Group A	ENSGALG00000016709	---	35.4594	18.0598	55.2783
Group A	ENSGALG00000000479	PADI3	45.9518	14.9165	45.4482
Group A	ENSGALG00000011053	HOXA1 /// HOXA2	47.3008	5.20109	15.8206
Group A	ENSGALG00000011288	DACT2	429.974	66.4941	202.111
Group A	ENSGALG00000007717	GCNT7	20.3953	6.53458	19.7732
Group A	ENSGALG00000016602	ARHGAP6	35.5343	7.58233	22.5916
Group A	ENSGALG00000016912	EDNRB	56.8939	3.05798	8.98079
Group A	ENSGALG00000009293	CHN1	52.5471	32.6329	94.2205
Group A	ENSGALG00000004118	LOC100858074	52.7719	8.39195	24.2071
Group A	ENSGALG00000004820	---	9.75296	9.48731	27.0942
Group A	ENSGALG00000015968	---	16.0484	2.10549	5.95615
Group A	ENSGALG00000016359	FBXO25	12.0763	7.82045	21.9042
Group A	ENSGALG00000008542	ADD3	978.279	292.473	808.309
Group A	ENSGALG00000011831	ANKRD50	229.194	29.5849	81.7438
Group A	ENSGALG00000007312	GNPDA1	45.8019	37.443	101.748
Group A	ENSGALG00000011220	---	9.1534	6.39171	17.0923
Group A	ENSGALG00000003750	PLCG1	198.017	165.109	437.963
Group A	ENSGALG00000007079	PAPPA	63.4892	6.48696	17.1954
Group A	ENSGALG00000003096	CBFA2T2	77.579	18.536	48.9884
Group A	ENSGALG00000006374	TBX6	15.299	2.58173	6.81543
Group A	ENSGALG00000012277	MAFF	50.9732	13.5354	35.1026
Group A	ENSGALG00000014687	EPHA1	47.0011	46.8251	120.927
Group A	ENSGALG00000010468	ISM2	6.97997	5.77259	14.8238
Group A	ENSGALG00000013780	AIG1	11.8514	2.43886	6.19675
Group A	ENSGALG00000008969	EPCAM	333.969	56.4453	142.202
Group A	ENSGALG00000004330	---	42.5793	8.39195	21.0793
Group A	ENSGALG00000000177	KLF3	63.7889	12.1067	30.3594
Group A	ENSGALG00000008544	SLC8A1	29.0141	2.20074	5.50933
Group A	ENSGALG00000001376	ARID3B	157.246	130.74	325.261
Group A	ENSGALG00000005256	EPHA4	211.207	62.5888	155.435
Group A	ENSGALG00000015842	TIAM1	129.966	109.166	269.855
Group A	ENSGALG00000022005	---	11.3268	1.43874	3.51583
Group A	ENSGALG00000009792	LOC422442	8.32899	6.91558	16.8517
Group A	ENSGALG00000010164	---	73.382	72.1138	175.37
Group A	ENSGALG00000012256	UTRN	358.101	348.385	821.885
Group A	ENSGALG00000007744	CASS4	42.4294	9.24919	21.7324
Group A	ENSGALG00000007069	ADAMTS17	12.9756	3.77235	8.4996
Group A	ENSGALG00000011342	FGD6	181.829	47.0156	102.779
Group A	ENSGALG00000015764	FABP5	137.311	29.8707	64.146
Group A	ENSGALG00000001331	ST14	110.93	29.2516	62.0494
Group A	ENSGALG00000001969	LOC100858410	11.2519	3.1056	6.40298
Group A	ENSGALG00000007253	IL1RAP	35.9091	9.20157	18.9483
Group A	ENSGALG00000006424	---	10.8772	3.1056	6.3686
Group A	ENSGALG00000008883	TCF7L2	23.8428	7.7252	15.6487
Group A	ENSGALG00000003589	VTN	60.941	15.8214	32.0092
Group A	ENSGALG00000015980	LOC414835	21.5195	6.15359	12.246
Group A	ENSGALG00000001028	RNF43	11.102	3.01036	5.99053
Group A	ENSGALG00000013009	---	11.027	2.77223	5.47496
Group A	ENSGALG00000000894	---	107.332	14.0117	27.6098
Group A	ENSGALG00000019781	---	20.3953	5.91546	11.593
Group A	ENSGALG00000006226	KLHL3	93.6923	28.3467	54.969
Group A	ENSGALG00000001617	CAMKK1	13.7251	1.77211	3.41271
Group A	ENSGALG00000008778	SPRED2	113.328	18.8218	35.9275
Group A	ENSGALG00000015089	GAP43	10.1277	3.39135	6.43735
Group A	ENSGALG00000010063	NFKBIA	102.836	8.4872	15.6144
Group A	ENSGALG00000000608	---	77.7791	15.7738	28.9846
Group A	ENSGALG00000004331	TUSC5	34.1104	8.05857	14.7895
Group A	ENSGALG00000014930	ENC1	48.7998	11.4399	20.8387
Group A	ENSGALG00000009606	ADAM5P	10.3525	1.20062	2.17536
Group A	ENSGALG00000002022	---	56.2194	15.107	26.888
Group A	ENSGALG00000005508	SETD2	1274.69	333.192	592.941
Group A	ENSGALG00000013454	HOXB1	112.878	34.9189	60.3308
Group A	ENSGALG00000010133	PTCH2	17.5473	3.77235	6.50609
Group A	ENSGALG00000005410	WNT5A	121.048	10.1541	17.2985
Group A	ENSGALG00000004343	HPD	17.0227	3.96285	6.71231
Group A	ENSGALG00000002160	B2M	75.0308	22.1079	37.1649
Group A	ENSGALG00000002526	DLGAP3	10.0527	2.05786	3.44708
Group A	ENSGALG00000005422	PDLIM1	70.3842	20.441	33.6934
Group A	ENSGALG00000011051	SKAP2	402.469	110.88	182.45
Group A	ENSGALG00000014751	ADAMTS6	44.9775	15.5833	25.2726
Group A	ENSGALG00000014372	SLC34A2	24.8171	2.81986	4.51258
Group A	ENSGALG00000010166	VLDLR	21.1447	5.39159	8.56834
Group A	ENSGALG00000017264	GAB2	29.9134	3.58185	5.68119
Group A	ENSGALG00000001048	OLFML2A	118.799	31.5375	49.9852
Group A	ENSGALG00000013956	MYB	27.74	5.10584	8.08715
Group A	ENSGALG00000016276	KHDRBS2	15.7486	3.15323	4.92503
Group A	ENSGALG00000007366	RBFOX1	14.3996	2.53411	3.92828
Group A	ENSGALG00000008971	TDRD1	12.1512	3.91522	5.99053
Group A	ENSGALG00000022996	---	80.8766	17.5121	26.7505
Group A	ENSGALG00000023598	---	11.1769	3.36754	5.13125
Group A	ENSGALG00000010316	FRAS1	777.573	105.165	159.113
Group A	ENSGALG00000005868	RAP1GAP2	16.0484	2.72461	4.03139
Group A	ENSGALG00000003374	ESRP2	65.138	21.7269	32.1124
Group A	ENSGALG00000014072	TSPAN18	21.2946	7.01083	10.3213
Group A	ENSGALG00000006071	---	37.1457	10.8208	15.8206
Group A	ENSGALG00000007841	DNAH7	10.5024	3.72473	5.40622
Group A	ENSGALG00000005737	SGSM2	63.0395	16.5834	24.0696
Group A	ENSGALG00000005509	DPYD	83.3498	25.6321	37.0618
Group A	ENSGALG00000003640	FAM20C	15.299	4.48672	6.40298
Group A	ENSGALG00000021271	---	16.2733	2.01024	2.86278
Group A	ENSGALG00000002854	---	17.5473	1.58161	2.2441
Group A	ENSGALG00000012156	DPP10	42.4294	6.53458	9.18701
Group A	ENSGALG00000010910	---	34.7849	5.58209	7.84655
Group A	ENSGALG00000001758	QSOX2	67.6861	24.9177	34.8964
Group A	ENSGALG00000010870	---	140.159	22.0602	30.6688
Group A	ENSGALG00000015792	ADAMTS1	15.5987	4.65341	6.3686
Group A	ENSGALG00000013615	MTUS1	19.4959	6.10596	8.32774
Group A	ENSGALG00000005278	CDH11	393.401	109.118	148.32
Group A	ENSGALG00000015310	SOBP	26.316	9.39206	12.7616
Group A	ENSGALG00000005830	MNT	46.7013	15.2975	20.7012
Group A	ENSGALG00000017041	FREM2	21.5195	7.62995	10.2181
Group A	ENSGALG00000009755	LRIG3	59.9667	10.0588	13.2771
Group A	ENSGALG00000006868	EFCAB4B	23.543	8.72532	11.3867
Group A	ENSGALG00000014711	PPAP2A	65.9624	9.15394	11.7992
Group A	ENSGALG00000007994	PARD6B	24.1426	7.5347	9.70258
Group A	ENSGALG00000005120	---	106.808	37.8716	48.7135
Group A	ENSGALG00000007631	MEGF11	28.4894	2.62936	3.34397
Group A	ENSGALG00000006710	RAB36	13.6501	4.20097	5.30311
Group A	ENSGALG00000008734	PCSK2	11.102	1.86736	2.34722
Group A	ENSGALG00000014873	GJA1	635.176	132.573	165.54
Group A	ENSGALG00000011139	CCDC85C	85.823	21.2982	26.5443
Group A	ENSGALG00000012298	SLC39A8	52.622	19.4409	24.104
Group A	ENSGALG00000013145	EPB41L4B	12.6759	3.96285	4.85629
Group A	ENSGALG00000007056	KLF6	137.086	40.3481	49.2978
Group A	ENSGALG00000012657	SALL3	589.834	171.173	205.066
Group A	ENSGALG00000024346	FAM46B	37.4829	8.05857	9.53072
Group A	ENSGALG00000010117	SLC25A21	10.2776	3.77235	4.44384
Group A	ENSGALG00000016059	---	44.0782	15.5356	17.9516
Group A	ENSGALG00000008437	NET1	204.013	80.7339	92.9144
Group A	ENSGALG00000014804	THBS4	66.9367	12.1067	13.8271
Group A	ENSGALG00000002184	LOC769940	12.7508	3.62948	4.1345
Group A	ENSGALG00000012739	HIVEP1	276.71	90.0207	102.023
Group A	ENSGALG00000000573	PER3	59.8918	21.2506	24.0008
Group A	ENSGALG00000009842	RASSF3	135.962	29.4897	32.8685
Group A	ENSGALG00000010226	MUTYH	35.9091	12.5829	13.8271
Group A	ENSGALG00000016776	TBC1D8	22.8685	9.77306	10.6993
Group A	ENSGALG00000003568	PPP1R16B	21.4445	5.01059	5.47496
Group A	ENSGALG00000009873	LEMD3	52.622	22.1079	23.9665
Group A	ENSGALG00000010230	TESK2	11.7765	5.05822	5.44059
Group A	ENSGALG00000013085	PTPRO	62.9645	14.6308	15.6831
Group A	ENSGALG00000009699	CCNL1	135.812	58.3026	62.1181
Group A	ENSGALG00000023716	---	23.8553	8.22526	8.73445
Group A	ENSGALG00000007090	---	15.224	2.96273	3.13775
Group A	ENSGALG00000004021	AXIN2	221.325	57.3025	60.6058
Group A	ENSGALG00000000604	NKAIN1	14.9992	6.48696	6.8498
Group A	ENSGALG00000023670	NAALADL2	28.4145	8.4872	8.91205
Group A	ENSGALG00000015348	ALCAM	35.3095	12.1543	12.7616
Group A	ENSGALG00000001660	---	98.6388	32.109	33.659
Group A	ENSGALG00000007697	MGEA5	623.485	195.176	204.516
Group A	ENSGALG00000014069	TP53I11	231.743	72.3519	75.7977
Group A	ENSGALG00000002900	---	70.3842	14.5832	15.2707
Group A	ENSGALG00000003440	---	17.2476	6.62983	6.88417
Group A	ENSGALG00000012530	FOXRED2	11.7016	4.77247	4.94221
Group A	ENSGALG00000015425	LPL	33.3609	10.6303	10.9743
Group A	ENSGALG00000013727	SYNJ2	47.0011	11.7733	12.0398
Group A	ENSGALG00000005451	HELLS	1633.83	466.732	476.08
Group A	ENSGALG00000009480	DOCK4	92.1185	35.6333	36.065
Group A	ENSGALG00000012116	EEPD1	17.997	6.53458	6.57483
Group A	ENSGALG00000001229	SKI	40.6307	13.4878	13.5521
Group B	ENSGALG00000000684	KLHDC8A	9.75296	45.1582	45.1045
Group B	ENSGALG00000000663	---	32.3117	112.642	112.368
Group B	ENSGALG00000000307	LASS4	4.50675	27.5371	26.7505
Group B	ENSGALG00000011965	ZC3H7B	11.3268	42.015	40.3957
Group B	ENSGALG00000024103	TACC1	12.8257	42.7293	39.7083
Group B	ENSGALG00000003770	ANXA2	21.8192	114.357	104.738
Group B	ENSGALG00000000379	ITGB3	4.73159	19.679	18.0203
Group B	ENSGALG00000006563	SEMA3D	60.2665	234.276	214.45
Group B	ENSGALG00000007808	C17orf28	5.63094	32.7758	29.9814
Group B	ENSGALG00000016038	ADAM33	2.48321	14.5355	13.2771
Group B	ENSGALG00000021877	0	6.97997	46.8251	42.4924
Group B	ENSGALG00000006583	LSP1	15.5987	86.8298	78.6505
Group B	ENSGALG00000017644	COTL1	77.6539	284.044	256.279
Group B	ENSGALG00000023926	0	7.87932	29.9183	26.888
Group B	ENSGALG00000001916	SLIT3	24.5173	92.3067	81.6064
Group B	ENSGALG00000006606	KIAA1324L	6.15556	43.158	37.9898
Group B	ENSGALG00000009562	PLEK2	29.9134	128.263	112.643
Group B	ENSGALG00000004852	DNM1	11.2519	37.9669	33.3153
Group B	ENSGALG00000014954	ZNF518B	18.4467	90.4969	79.4066
Group B	ENSGALG00000010441	GYG1	18.9713	70.7803	61.9806
Group B	ENSGALG00000002585	GULP1	2.85794	13.6783	11.7648
Group B	ENSGALG00000004590	CLCN6	5.48105	18.2026	15.4081
Group B	ENSGALG00000016497	UBXN2A	31.7121	127.835	108.106
Group B	ENSGALG00000002421	FAM213A	32.3117	137.312	115.737
Group B	ENSGALG00000007710	LOC422321	15.6737	59.2551	49.4696
Group B	ENSGALG00000015142	DSG2	18.5966	66.3512	54.8659
Group B	ENSGALG00000008616	GTF2H4	105.834	350.528	289.687
Group B	ENSGALG00000004028	MATN4	1.50892	16.631	13.449
Group B	ENSGALG00000003404	TFEB	6.15556	20.1552	15.9237
Group B	ENSGALG00000003749	CROCC	2.70805	10.1541	8.0184
Group B	ENSGALG00000022403	---	2.10848	19.3694	15.2878
Group B	ENSGALG00000009075	CD99L2	6.75513	22.3936	17.4704
Group B	ENSGALG00000019254	---	6.90502	26.7751	20.8044
Group B	ENSGALG00000015306	OSTM1	4.88148	19.0123	14.7551
Group B	ENSGALG00000004448	FAM5B	4.28191	29.2039	22.6604
Group B	ENSGALG00000015241	SNAI2	5.18127	57.9931	44.9842
Group B	ENSGALG00000023753	---	5.4061	20.06	15.4769
Group B	ENSGALG00000001749	ACSBG2	48.2002	183.698	141.721
Group B	ENSGALG00000005024	CCDC48	4.05708	34.395	26.3724
Group B	ENSGALG00000015656	AKAP2	15.6737	152.504	116.527
Group B	ENSGALG00000012647	RFX4	31.7121	169.221	127.904
Group B	ENSGALG00000002899	AACS	49.3244	162.172	122.439
Group B	ENSGALG00000005379	SGSM1	4.73159	15.2023	11.3524
Group B	ENSGALG00000001881	DNLZ	5.70589	20.1076	14.9957
Group B	ENSGALG00000005430	ALS2CL	0.909351	11.9638	8.8433
Group B	ENSGALG00000006378	LIPA	6.83007	22.9651	16.9205
Group B	ENSGALG00000010724	---	2.03354	12.7258	9.35887
Group B	ENSGALG00000004803	ZCCHC24	2.10848	11.7733	8.53397
Group B	ENSGALG00000010422	FEZ1	17.1726	65.2082	46.8918
Group B	ENSGALG00000004043	NBL1	3.23267	20.9172	15.0301
Group B	ENSGALG00000005102	CDH4	6.78011	41.5387	29.8439
Group B	ENSGALG00000002377	ENO1	2969.67	10453.2	7493.51
Group B	ENSGALG00000010770	SCIN	3.53246	14.8213	10.4587
Group B	ENSGALG00000000678	CITED4	5.85578	19.9171	14.0333
Group B	ENSGALG00000017114	FAM123A	3.98213	15.869	11.1118
Group B	ENSGALG00000003507	TECPR1	1.13419	11.3923	7.84655
Group B	ENSGALG00000002855	SARDH	4.13202	15.2975	10.5275
Group B	ENSGALG00000002125	---	5.10632	17.3454	11.8336
Group B	ENSGALG00000002930	STX7	12.9007	49.0634	33.4185
Group B	ENSGALG00000013688	---	2.70805	10.0112	6.81543
Group B	ENSGALG00000009396	CAV2	1.8087	10.7732	7.29662
Group B	ENSGALG00000006140	GGA2	3.83224	12.7258	8.60271
Group B	ENSGALG00000006859	SV2B	3.23267	28.8229	19.4295
Group B	ENSGALG00000002762	UHRF1BP1	37.9326	142.074	95.4578
Group B	ENSGALG00000016487	C3H2orf43	75.8552	248.659	166.537
Group B	ENSGALG00000007331	SVIL	85.5982	353.147	236.103
Group B	ENSGALG00000017036	LHFP	2.55816	11.2494	7.50284
Group B	ENSGALG00000005657	CRHR2	3.15773	19.8695	13.2428
Group B	ENSGALG00000016860	ERCC5	22.9434	74.5426	49.4696
Group B	ENSGALG00000001607	C18H17orf62	6.45535	20.6315	13.6209
Group B	ENSGALG00000000585	MYL4	25.4167	226.513	149.179
Group B	ENSGALG00000003535	BTG2	7.72943	35.3951	23.2791
Group B	ENSGALG00000014210	GNPDA2	5.70589	23.2508	15.1332
Group B	ENSGALG00000006346	CXCL14	5.4061	33.7283	21.8699
Group B	ENSGALG00000007242	SLITRK4	4.5817	20.2981	13.0365
Group B	ENSGALG00000007011	ZBTB16	9.9778	86.4964	54.4534
Group B	ENSGALG00000017417	---	3.6074	11.7257	7.36536
Group B	ENSGALG00000003574	LPCAT2	7.50459	22.5841	14.1708
Group B	ENSGALG00000004370	---	10.8772	36.3	22.7635
Group B	ENSGALG00000006532	FOPNL	4.65664	18.917	11.7648
Group B	ENSGALG00000022614	---	14.0249	112.595	69.0266
Group B	ENSGALG00000012110	KIAA0895	6.45535	26.7275	16.3361
Group B	ENSGALG00000010875	ITGB8	7.02993	20.3934	12.4293
Group B	ENSGALG00000009027	ST6GALNAC3	8.55383	43.539	26.4412
Group B	ENSGALG00000001677	SETBP1	11.102	38.3955	23.3134
Group B	ENSGALG00000010775	FMN2	10.3525	30.6803	18.6046
Group B	ENSGALG00000013272	PRMT8	3.38256	17.3216	10.4931
Group B	ENSGALG00000020522	C5H11orf9	10.8022	34.9665	20.9762
Group B	ENSGALG00000001516	FHL3	4.50675	44.9677	26.7849
Group B	ENSGALG00000005092	HDAC11	3.53246	12.5353	7.4341
Group B	ENSGALG00000013587	COL2A1	69.9345	259.088	152.754
Group B	ENSGALG00000022734	---	3.98213	46.7774	27.5067
Group B	ENSGALG00000014004	EPB41L2	37.1832	151.742	89.1679
Group B	ENSGALG00000006599	ZMYND11	14.0998	55.6356	32.353
Group B	ENSGALG00000000780	SMPD3	22.4938	74.3521	43.2141
Group B	ENSGALG00000011295	SOCS2	12.451	85.8773	49.4353
Group B	ENSGALG00000008072	CHRDL1	2.10848	29.3468	16.8173
Group B	ENSGALG00000005016	ZNF608	55.5449	169.03	96.0421
Group B	ENSGALG00000013173	PYROXD1	5.10632	17.5359	9.9088
Group B	ENSGALG00000002818	VAT1	16.648	73.3044	40.8082
Group B	ENSGALG00000021067	---	6.54278	28.307	15.6487
Group B	ENSGALG00000009452	GALNTL1	3.68235	12.059	6.64357
Group B	ENSGALG00000004297	DNAH1	6.15556	24.8701	13.6896
Group B	ENSGALG00000000972	PBX3	20.77	58.0169	31.803
Group B	ENSGALG00000000424	CMTM3	29.5262	112.253	61.2588
Group B	ENSGALG00000007260	ZEB1	19.7208	93.021	50.2602
Group B	ENSGALG00000000975	C21H1orf174	9.67802	25.5368	13.724
Group B	ENSGALG00000012211	PDLIM5	34.9348	203.463	108.587
Group B	ENSGALG00000017005	CAB39L	14.7743	187.27	99.1355
Group B	ENSGALG00000009825	SRGAP1	63.3393	305.999	161.931
Group B	ENSGALG00000013141	C2H9orf4	6.68018	17.1549	9.04953
Group B	ENSGALG00000008704	CUBN	0.684513	11.4876	6.05927
Group B	ENSGALG00000013961	USP46	28.1147	82.4007	43.4204
Group B	ENSGALG00000006174	VSTM4	3.68235	10.1541	5.33748
Group B	ENSGALG00000016293	BMP5	4.65664	23.2985	12.246
Group B	ENSGALG00000005991	FIGNL2	63.5641	182.222	95.5266
Group B	ENSGALG00000006301	JMJD5	8.62878	22.1555	11.5586
Group B	ENSGALG00000012932	FGD4	3.83224	17.2978	8.98079
Group B	ENSGALG00000003987	TRAF4	4.43181	22.6317	11.6273
Group B	ENSGALG00000016079	OXR1	29.2389	72.971	37.268
Group B	ENSGALG00000015720	CHODL	6.30545	17.9169	9.11827
Group B	ENSGALG00000017393	PKDCC	1.05924	19.8219	10.0807
Group B	ENSGALG00000011068	COBLL1	40.6307	115.119	58.5435
Group B	ENSGALG00000012747	NEDD9	2.85794	30.7756	15.5456
Group B	ENSGALG00000009237	TLR2-1	5.46856	20.2981	10.2411
Group B	ENSGALG00000016551	AP1S2	52.3222	151.742	76.2789
Group B	ENSGALG00000003375	FOXP4	3.38256	12.8687	6.43735
Group B	ENSGALG00000008970	NRK	4.13202	14.2498	7.02165
Group B	ENSGALG00000009062	CDK14 /// LOC100859608	15.3739	38.8241	19.1202
Group B	ENSGALG00000010448	LTBP1	175.233	811.487	398.918
Group B	ENSGALG00000013781	LOC429272 /// MYH7	1.88365	10.0826	4.92503
Group B	ENSGALG00000008136	C7H2orf69	14.0249	61.3982	29.9126
Group B	ENSGALG00000009248	HSPA12A	9.52813	24.8701	12.1085
Group B	ENSGALG00000008486	CACNA2D1	8.77867	38.586	18.6734
Group B	ENSGALG00000015835	GRIK1	5.70589	16.5834	7.94966
Group B	ENSGALG00000007113	TNC	1.05924	13.4878	6.43735
Group B	ENSGALG00000015444	NSMAF	29.089	70.4469	33.5216
Group B	ENSGALG00000001141	HES5	15.1491	315.171	148.41
Group B	ENSGALG00000012893	PTN	55.3201	864.732	406.514
Group B	ENSGALG00000008881	RGS3	3.68235	12.3448	5.7843
Group B	ENSGALG00000003819	ADAP1	3.6074	21.4887	10.0463
Group B	ENSGALG00000005359	SORBS1	2.33332	15.5833	7.26225
Group B	ENSGALG00000009474	ACTN1	165.191	464.827	215.893
Group B	ENSGALG00000004849	WSCD2	18.3717	66.6369	30.9438
Group B	ENSGALG00000004170	ADA	3.83224	11.2018	5.2
Group B	ENSGALG00000000812	OAZ1	317.481	953.028	440.06
Group B	ENSGALG00000016518	PHKA2	20.0205	56.6834	26.1662
Group B	ENSGALG00000003434	C18H17orf75	25.7914	75.5904	34.8277
Group B	ENSGALG00000004158	GPT2	10.9521	26.0607	12.0054
Group B	ENSGALG00000021689	---	1.50892	32.571	14.9854
Group B	ENSGALG00000003379	MDFI	1.35903	10.0112	4.54695
Group B	ENSGALG00000007076	CCNY	2.63311	11.3923	5.06251
Group B	ENSGALG00000012191	LGR4	39.7313	86.5917	38.2991
Group B	ENSGALG00000016034	ATRN	138.435	370.244	163.718
Group B	ENSGALG00000015768	ANKRD6	8.29152	23.608	10.4072
Group B	ENSGALG00000006826	KLHL25	38.3823	89.0205	39.0896
Group B	ENSGALG00000003645	PITPNM2	31.1875	74.7808	32.8341
Group B	ENSGALG00000012184	BMPER	3.90719	65.3511	28.5722
Group B	ENSGALG00000023376	---	8.70372	20.2505	8.8433
Group B	ENSGALG00000010320	PAWR	24.8171	59.8266	25.7881
Group B	ENSGALG00000003322	TBC1D2B	16.4231	42.777	18.4328
Group B	ENSGALG00000012697	SLC41A2	6.53029	29.2516	12.5897
Group B	ENSGALG00000012395	PLEKHG1	62.29	136.979	58.5435
Group B	ENSGALG00000003837	ADCY7	4.5817	43.7295	18.6046
Group B	ENSGALG00000001564	ATP2A3	6.08062	14.7737	6.26549
Group B	ENSGALG00000000402	LOXL2	2.783	32.8234	13.8271
Group B	ENSGALG00000003032	TMEM26	2.48321	15.1547	6.3686
Group B	ENSGALG00000018357	---	338.69	906.308	380.701
Group B	ENSGALG00000007364	TOB1	6.90502	27.5847	11.5242
Group B	ENSGALG00000014074	CPEB4	4.43181	15.0118	6.26549
Group B	ENSGALG00000013211	ST8SIA1	18.5966	61.9221	25.7538
Group B	ENSGALG00000007993	DCX	30.2132	81.2577	33.5559
Group B	ENSGALG00000012123	PAX6	45.8769	197.176	81.3314
Group B	ENSGALG00000008677	VIM	245.832	1106.43	453.509
Group B	ENSGALG00000011712	BFSP2	6.53029	49.3492	19.9451
Group B	ENSGALG00000002552	COL3A1	3.6074	15.9643	6.43735
Group B	ENSGALG00000003473	SFRP1	25.4916	70.7803	28.5378
Group B	ENSGALG00000002546	COL5A1	18.3717	189.175	76.0039
Group B	ENSGALG00000001447	DUSP7	9.1534	31.2042	12.521
Group B	ENSGALG00000000584	---	3.15773	30.7279	12.3148
Group B	ENSGALG00000023258	---	4.20697	12.2972	4.92503
Group B	ENSGALG00000006235	SLC41A3	6.53029	17.8216	7.12476
Group B	ENSGALG00000012363	EGFR	12.6759	29.0134	11.593
Group B	ENSGALG00000011083	RAB4A	3.98213	20.4886	8.15589
Group B	ENSGALG00000023487	---	4.20697	15.369	6.11082
Group B	ENSGALG00000002407	---	1.20913	10.4874	4.1345
Group B	ENSGALG00000006014	PRKCB	11.8514	23.108	9.01516
Group B	ENSGALG00000003161	GDF3	15.1116	51.4209	19.9451
Group B	ENSGALG00000015749	ST3GAL5	4.78156	14.7578	5.69263
Group B	ENSGALG00000016001	---	3.45751	33.7759	13.0022
Group B	ENSGALG00000012954	MYO10	114.527	225.894	86.7104
Group B	ENSGALG00000005967	LMO1	24.5173	66.3512	25.2038
Group B	ENSGALG00000004902	TOM1L2	27.9648	89.3539	33.934
Group B	ENSGALG00000009173	GFRA1	2.18343	18.8694	7.15913
Group B	ENSGALG00000023450	---	4.05708	12.5353	4.75318
Group B	ENSGALG00000016026	C4H20orf194	41.0054	247.944	93.3956
Group B	ENSGALG00000006490	SCN3B	5.48105	20.2029	7.60595
Group B	ENSGALG00000003782	PAX7	50.4486	93.3544	35.0683
Group B	ENSGALG00000012670	NRSN1	2.10848	13.6783	5.13125
Group B	ENSGALG00000016959	DGKH	12.9756	30.8232	11.5586
Group B	ENSGALG00000013505	SYNE1	24.3674	270.613	101.335
Group B	ENSGALG00000016195	COL22A1	4.80654	19.9647	7.46847
Group B	ENSGALG00000005030	DOCK10	4.73159	18.7741	6.95291
Group B	ENSGALG00000011686	SEMA5B	54.3458	148.932	55.1408
Group B	ENSGALG00000014910	COLEC12	14.7743	27.5371	9.94317
Group B	ENSGALG00000015083	DENND4C	22.194	40.491	14.6176
Group B	ENSGALG00000013703	FAM69C	1.88365	15.6785	5.64682
Group B	ENSGALG00000005203	OLFM3	2.40827	11.8685	4.27198
Group B	ENSGALG00000005448	MYL3	3.15773	37.6335	13.4834
Group B	ENSGALG00000016244	LRRC6	1.8087	19.6314	7.02165
Group B	ENSGALG00000013297	BBOX1	5.55599	22.2031	7.88092
Group B	ENSGALG00000016828	GRTP1	4.50675	10.7256	3.79079
Group B	ENSGALG00000007359	BAMBI	11.1769	31.8709	11.1805
Group B	ENSGALG00000011894	---	3.53246	14.345	4.99377
Group B	ENSGALG00000015746	JAM2	24.1426	78.2097	27.1973
Group B	ENSGALG00000012023	DACT1	12.6759	23.1318	8.00122
Group B	ENSGALG00000024104	---	4.95643	21.4887	7.39973
Group B	ENSGALG00000007948	LRRC4C	16.648	28.1562	9.6682
Group B	ENSGALG00000007929	DIXDC1	18.072	42.3007	14.2739
Group B	ENSGALG00000006498	PTPRN2	20.6951	36.9668	12.4179
Group B	ENSGALG00000002298	COL8A2	7.27975	25.6321	8.60271
Group B	ENSGALG00000006349	NEUROG1	0.834405	20.7744	6.91854
Group B	ENSGALG00000024282	---	4.24444	15.7976	5.23437
Group B	ENSGALG00000007052	PXK	4.28191	31.8233	10.4931
Group B	ENSGALG00000020788	---	18.7465	74.4474	24.3102
Group B	ENSGALG00000012010	NDST3	11.027	25.3305	8.12152
Group B	ENSGALG00000003160	CERS1	12.9007	63.8271	20.2201
Group B	ENSGALG00000015152	BOC	63.0395	135.359	42.3892
Group B	ENSGALG00000003172	SLC16A9	20.5077	41.9435	13.1225
Group B	ENSGALG00000010819	TSPAN13	28.3395	35.6809	11.1462
Group B	ENSGALG00000006873	RASSF7	15.3739	39.3956	12.2804
Group B	ENSGALG00000012595	AGTPBP1	6.00567	17.5835	5.44059
Group B	ENSGALG00000014853	CLVS2	1.50892	18.6313	5.74993
Group B	ENSGALG00000006793	NTRK3	3.75729	11.6304	3.58457
Group B	ENSGALG00000014627	FRMD4B	22.906	38.0621	11.6789
Group B	ENSGALG00000008279	LRRN1	345.585	1558.15	470.684
Group B	ENSGALG00000012712	RBM24	42.1296	59.2075	17.7454
Group B	ENSGALG00000003163	GNAO1	10.2776	56.0166	16.6799
Group B	ENSGALG00000011703	NPHP3	6.00567	26.2988	7.6747
Group B	ENSGALG00000007048	SYNM	17.997	102.546	29.3283
Group B	ENSGALG00000011696	JAG2	52.0974	91.7352	26.2349
Group B	ENSGALG00000012219	UNC5C	7.3547	48.7301	13.5521
Group B	ENSGALG00000008292	LRP4	63.639	187.27	51.635
Group B	ENSGALG00000020615	STK32C	0.759459	11.3447	3.10338
Group B	ENSGALG00000008751	GPR37	12.0763	13.4878	3.67049
Group B	ENSGALG00000019987	LRP11	21.0698	30.9184	8.39648
Group B	ENSGALG00000014508	CD38	9.90286	13.6307	3.68768
Group B	ENSGALG00000013948	RASL11B	6.90502	41.5387	11.1805
Group B	ENSGALG00000022544	---	3.75729	10.2493	2.74248
Group B	ENSGALG00000016200	SIK1	24.4424	213.416	56.8594
Group B	ENSGALG00000007441	MAP6	5.70589	16.3453	4.34073
Group B	ENSGALG00000000061	LOC425224	17.997	66.3036	17.0236
Group B	ENSGALG00000008835	DNASE2B /// SAMD13	12.6759	53.2068	13.5521
Group B	ENSGALG00000007140	NRP1	1.43397	18.155	4.51258
Group B	ENSGALG00000016954	C1H13orf15	4.95643	156.838	38.7116
Group B	ENSGALG00000012715	CAP2	2.85794	29.1087	7.12476
Group B	ENSGALG00000016616	KAL1	2.03354	20.0124	4.89066
Group B	ENSGALG00000003426	RHBDL3	2.40827	30.0136	7.33099
Group B	ENSGALG00000009507	PLEKHH1	11.4018	12.7258	3.10338
Group B	ENSGALG00000008615	---	1.43397	14.3927	3.48145
Group B	ENSGALG00000009478	BCHE	0.534621	20.3934	4.92503
Group B	ENSGALG00000003551	PRELP	0.609567	22.3936	5.33748
Group B	ENSGALG00000010854	HDAC9	20.3203	23.3461	5.47496
Group B	ENSGALG00000011656	---	1.05924	23.0604	5.33748
Group B	ENSGALG00000015849	ME1	8.02921	48.8253	11.2493
Group B	ENSGALG00000004844	SEMA6D	25.6415	70.2564	15.6831
Group B	ENSGALG00000008164	ADAMTS7	3.75729	32.4424	7.22788
Group B	ENSGALG00000017075	FRY	7.05491	27.2037	6.0249
Group B	ENSGALG00000001264	PLXNA2	41.1553	178.269	39.2041
Group B	ENSGALG00000011826	PLBD1	18.4467	32.8234	7.1935
Group B	ENSGALG00000008815	LRRN4	15.5238	71.5899	15.6831
Group B	ENSGALG00000009005	AK5	9.00351	19.6314	4.27198
Group B	ENSGALG00000016223	MAOB	3.30762	13.9164	3.00026
Group B	ENSGALG00000009626	THBS1	63.714	116.548	25.1007
Group B	ENSGALG00000012216	BMPR1B	9.75296	42.6341	9.11827
Group B	ENSGALG00000004386	SOX9	1.88365	55.588	11.8336
Group B	ENSGALG00000005483	CDH13	1.73376	59.4932	12.521
Group B	ENSGALG00000016575	GPM6B	22.2689	92.8781	19.3608
Group B	ENSGALG00000013155	PCBP3	5.10632	12.5829	2.62218
Group B	ENSGALG00000015186	KLHL14	7.57953	12.44	2.51907
Group B	ENSGALG00000009362	ITGA6	18.022	199.637	40.3156
Group B	ENSGALG00000002712	---	8.55383	36.5858	7.26225
Group B	ENSGALG00000009378	PDGFC	4.13202	17.7264	3.51583
Group B	ENSGALG00000002525	RASGEF1A	6.30545	31.0137	6.12801
Group B	ENSGALG00000014258	LIMCH1	4.28191	19.8219	3.85953
Group B	ENSGALG00000011200	THBS2	4.13202	53.2068	10.2181
Group B	ENSGALG00000014903	LOC100857227	9.30329	28.6801	5.47496
Group B	ENSGALG00000009732	PCDH18	34.635	93.1639	17.7797
Group B	ENSGALG00000006585	---	1.95859	12.0114	2.2441
Group B	ENSGALG00000014178	SCUBE1	4.43181	141.027	25.4444
Group B	ENSGALG00000004630	LOC427547	6.60524	16.9168	3.03463
Group B	ENSGALG00000001063	PRDM16	2.25838	21.1554	3.79079
Group B	ENSGALG00000001505	NGEF	3.08278	16.5834	2.96589
Group B	ENSGALG00000017332	KLHL35	0.322275	15.7738	2.81695
Group B	ENSGALG00000003193	CRABP1	5.93072	126.501	22.3167
Group B	ENSGALG00000012652	KCNG2	7.27975	11.2018	1.96914
Group B	ENSGALG00000011487	SHROOM3	41.0803	216.94	38.1273
Group B	ENSGALG00000011109	MAPK10	0.459675	11.4876	2.00351
Group B	ENSGALG00000009020	JAG1	78.7781	352.718	61.2932
Group B	ENSGALG00000015337	---	2.63311	22.4889	3.8939
Group B	ENSGALG00000007892	SPAG6	8.1791	68.8753	11.3524
Group B	ENSGALG00000008978	ITGA4	219.676	783.055	126.563
Group B	ENSGALG00000000234	EPB41L4A	6.30545	77.2572	12.4866
Group B	ENSGALG00000010119	CDKL2	10.5024	24.7748	3.92828
Group B	ENSGALG00000005628	COL9A3	3.30762	33.5378	5.30311
Group B	ENSGALG00000019280	LMO3	0.909351	22.346	3.51583
Group B	ENSGALG00000015795	ADAMTS5	6.97997	12.2019	1.9004
Group B	ENSGALG00000000314	NEFL	3.45751	170.316	26.2693
Group B	ENSGALG00000010971	CSRNP3	5.93072	18.5836	2.86278
Group B	ENSGALG00000016251	TSPAN7	12.0763	34.4427	5.30311
Group B	ENSGALG00000003110	---	0.609567	11.7257	1.79728
Group B	ENSGALG00000002911	MOXD1	94.8915	117.405	17.7454
Group B	ENSGALG00000016428	ENPP2	89.8701	304.237	45.8607
Group B	ENSGALG00000007719	SHANK2	25.7164	111.595	16.783
Group B	ENSGALG00000007862	CNTN3	0.759459	10.6779	1.59106
Group B	ENSGALG00000015564	PREX2	9.60307	47.3966	7.02165
Group B	ENSGALG00000004530	MMD2	5.78083	22.2031	3.069
Group B	ENSGALG00000003588	IRX5	0.534621	12.2972	1.69417
Group B	ENSGALG00000013363	NCALD	1.28408	67.0179	9.15264
Group B	ENSGALG00000003105	ANKFN1	1.50892	31.2994	4.27198
Group B	ENSGALG00000009601	NELL2	33.8106	62.8746	8.4996
Group B	ENSGALG00000000206	RASSF2	6.08062	35.1094	4.58132
Group B	ENSGALG00000016391	CNKSR2	12.9007	46.8251	6.0249
Group B	ENSGALG00000012505	LRFN5	4.95643	33.7759	4.27198
Group B	ENSGALG00000000690	GDPD4	10.8772	44.5867	5.57808
Group B	ENSGALG00000013193	IRX2	9.02224	13.8914	1.73254
Group B	ENSGALG00000010718	THSD7A	0.459675	14.2974	1.72854
Group B	ENSGALG00000015847	PRSS35	9.1534	83.3532	9.42761
Group B	ENSGALG00000011823	FAT4	61.1658	391.866	44.2453
Group B	ENSGALG00000016272	TMEM47	15.224	24.0128	2.62218
Group B	ENSGALG00000005577	SEZ6L	2.63311	11.2494	1.21298
Group B	ENSGALG00000010960	GALNT3	6.23051	28.6324	3.03463
Group B	ENSGALG00000006605	LGI1	5.10632	55.7785	5.81867
Group B	ENSGALG00000015419	PENK	2.18343	20.822	2.03788
Group B	ENSGALG00000005526	HES6	8.02921	37.824	3.48145
Group B	ENSGALG00000015542	LOC427306	5.48105	92.5448	8.46523
Group B	ENSGALG00000015628	---	3.45751	17.8216	1.55669
Group B	ENSGALG00000003582	SLC1A3	1.88365	88.3538	7.4341
Group B	ENSGALG00000004270	ALDH1A2	19.6458	28.5372	2.34722
Group B	ENSGALG00000008215	FRMD5	0.234838	13.2973	1.0755
Group B	ENSGALG00000008455	SEMA3C	0.684513	42.3484	3.37834
Group B	ENSGALG00000008193	RELN	10.2026	54.9213	4.16887
Group B	ENSGALG00000012644	FOXD3	0.459675	11.8685	0.869271
Group B	ENSGALG00000024396	NEUROD4	0.159892	11.4876	0.8349
Group B	ENSGALG00000007000	NR2F2	0.384729	41.1339	2.85419
Group B	ENSGALG00000015708	FGFR3	59.517	245.277	16.5424
Group B	ENSGALG00000002974	SPHKAP	1.20913	14.726	0.938013
Group B	ENSGALG00000004790	WNT4	17.4724	257.564	16.1299
Group B	ENSGALG00000013194	IRX1	13.8	70.0183	4.30635
Group B	ENSGALG00000003894	CBLN1	11.7016	34.6332	2.10662
Group B	ENSGALG00000015673	ZFHX4	19.8707	202.605	12.1429
Group B	ENSGALG00000014699	MEGF10	0.384729	10.8684	0.594304
Group B	ENSGALG00000009279	SFMBT2	1.05924	15.488	0.731788
Group B	ENSGALG00000009604	DBX2	3.15773	46.1583	2.07225
Group B	ENSGALG00000015448	TOX	0.534621	47.2061	2.07225
Group B	ENSGALG00000017021	ATP7B	0.759459	53.1115	2.2441
Group B	ENSGALG00000022957	---	16.7979	63.7318	2.34722
Group B	ENSGALG00000005981	GDF2	0.384729	21.1077	0.766158
Group B	ENSGALG00000008961	PTPRZ1	5.70589	215.702	7.81218
Group B	ENSGALG00000005985	GDF10	1.88365	100.117	3.17212
Group B	ENSGALG00000006811	ZIC1	2.82047	58.9456	1.55669
Group B	ENSGALG00000009514	NRCAM	7.95426	138.693	3.069
Group B	ENSGALG00000007911	CHL1	5.25621	103.07	1.69417
Group B	ENSGALG00000012290	SOX10	0.834405	25.4892	0.284967
